# Supplementary material for: Predicting Climate Change Effects on the Potential Distribution of Two Invasive Cryptic Species of the Bemisia tabaci Species Complex in China
Source: Insects. 2022 Nov 23;13(12):1081. doi: 10.3390/insects13121081 (PMC9783486; doi:10.3390/insects13121081)
Supplement: Supplementary file 1 [file insects-13-01081-s001.zip]

Archive with 1 entries (1 files):
- insects-2038294-supplementary.pdf
